# Supplementary material for: Transcriptome landscape comparison of periodontium in developmental and renewal stages
Source: Front Endocrinol (Lausanne). 2023 Mar 15;14:1154931. doi: 10.3389/fendo.2023.1154931 (PMC10050752; doi:10.3389/fendo.2023.1154931)
Supplement: Supplementary file 1 [file Table_1.xlsx]

## Sheet: Sheet1
Supplement Table 1. Differential gene expressions profiles when compared developing periodontium (DeP) with of stable remodeling periodontium (ReP)
Gene_ID	log2FoldChange	Pvalue	FDR
Vangl2	5.24709	1.85e-263	2.96e-260
Ildr2	7.43488	2.48e-201	1.98e-198
Nfasc	6.30933	7.3e-162	3.9e-159
Dock10	-4.42322	6.34e-149	2.54e-146
Susd4	6.60366	1.07e-105	3.44e-103
Cdk18	5.70882	1.67e-105	4.46e-103
Cfh	-3.35509	7.16e-105	1.64e-102
4632428N05Rik	-5.24859	6.2e-95	1.24e-92
Tnn	-7.41805	1.15e-92	2.04e-90
Ptprc	-5.91951	3.12e-92	5.01e-90
Fcgr2b	-5.2305	2.92e-89	4.25e-87
Hmha1	-6.22927	3.39e-88	4.53e-86
Il1r1	-3.72588	4.34e-88	5.34e-86
Pik3c2b	2.68769	2.89e-82	3.31e-80
Ifngr1	-2.62224	8.11e-81	8.67e-79
Cxcr2	-8.712	2.33e-80	2.34e-78
Fcgr3	-4.63644	1.35e-74	1.27e-72
Col13a1	-3.74482	8.57e-74	7.63e-72
Igsf9	5.66589	1.04e-72	8.73e-71
Itgb2	-6.52647	2.1e-72	1.68e-70
Sell	-7.58316	6.21e-68	4.74e-66
Arhgap30	-5.48414	6.66e-68	4.85e-66
Fam129a	-4.53494	1.17e-67	8.14e-66
Rnf126	1.79943	1.3e-66	8.7e-65
Cd55	4.41438	2.28e-66	1.46e-64
Ifi203	-3.70238	3.41e-66	2.1e-64
Arid5a	-3.10824	3.8e-66	2.25e-64
Trak2	-2.64542	1.32e-63	7.56e-62
Sp100	-5.75822	5.38e-63	2.97e-61
Lilrb4	-5.38859	1.32e-62	7.05e-61
Dcbld1	3.67769	2.47e-62	1.28e-60
Stk17b	-3.04463	5.44e-62	2.72e-60
Npl	3.89451	2.52e-61	1.23e-59
Srgn	-6.31129	1.05e-59	4.94e-58
Shc2	-2.92919	3.08e-57	1.41e-55
Ppp1r12b	3.47069	4.62e-56	2.06e-54
Fam78b	-3.31935	6.83e-56	2.96e-54
Inpp5d	-3.95478	5.83e-55	2.46e-53
Fmn2	4.73464	1.14e-53	4.7e-52
Prelp	-4.21173	1.74e-53	6.98e-52
Ctse	-6.63565	4.64e-53	1.81e-51
Chi3l1	-7.76601	7.4e-53	2.82e-51
Fcer1g	-4.30384	6.95e-51	2.59e-49
Syne1	-4.24871	7.22e-51	2.63e-49
Scyl3	1.67711	4.48e-48	1.59e-46
Dip2a	2.91418	8.73e-48	3.04e-46
Sgk3	2.67031	8.7e-47	2.96e-45
Arhgef4	2.24511	7.53e-46	2.51e-44
Gp49a	-6.55478	1.34e-45	4.37e-44
Cdh23	3.91902	5.26e-45	1.68e-43
Sec63	1.63994	1.33e-43	4.17e-42
Agpat3	1.46654	1.62e-43	5e-42
Lancl1	2.83074	2.09e-42	6.32e-41
Ncf2	-5.49081	2.21e-41	6.56e-40
Dpt	-7.5936	7.68e-41	2.24e-39
Fcrl6	4.64667	8.14e-41	2.33e-39
Bok	2.71564	8.55e-40	2.4e-38
Mpzl1	2.18987	2.08e-38	5.74e-37
Plekhg1	2.45926	2.88e-38	7.82e-37
Rcsd1	-3.99962	4.53e-38	1.21e-36
Suco	1.76129	6.51e-38	1.71e-36
Ralgps2	2.56576	4.12e-37	1.06e-35
Srgap2	-1.51059	5.09e-37	1.29e-35
Angptl1	-5.44718	8.92e-37	2.23e-35
Darc	-5.64394	1.73e-36	4.26e-35
Cd48	-5.22753	7.67e-36	1.86e-34
Pcp4l1	-3.79713	1.2e-35	2.87e-34
Eprs	1.25836	1.35e-34	3.18e-33
Mndal	-3.65035	1.46e-34	3.39e-33
Rnasel	-2.85389	6.17e-34	1.41e-32
Rab32	-3.34435	7.81e-34	1.76e-32
Eya1	-3.81699	1.13e-33	2.51e-32
Selp	-6.70841	1.14e-33	2.51e-32
Stx7	-1.63841	1.35e-33	2.93e-32
Speg	-2.2841	3.78e-33	8.08e-32
Neurl3	-4.3875	4.71e-33	9.92e-32
Olfml2b	-3.8823	1.14e-32	2.37e-31
Sp140	-4.63891	1.25e-32	2.57e-31
Specc1l	2.19525	3.87e-32	7.84e-31
Ipcef1	-6.29631	5.79e-32	1.16e-30
Ngef	-5.39131	7.95e-32	1.57e-30
Kdm5b	2.0435	1.14e-31	2.23e-30
Epb4.1l5	2.44787	1.53e-31	2.96e-30
Pde7b	-3.54642	2.47e-31	4.71e-30
Gpr35	-5.89057	3.43e-31	6.46e-30
Mcu	-1.59821	4.69e-31	8.73e-30
Slc11a1	-3.78974	1.49e-30	2.74e-29
Tmem9	2.45214	2.18e-30	3.96e-29
Myb	-5.21159	2.21e-30	3.98e-29
Sp110	-4.91671	3e-30	5.33e-29
Trpm2	-5.37086	6.11e-30	1.08e-28
Ikbke	-1.54564	6.89e-30	1.2e-28
Ptpn7	-5.22367	8.54e-30	1.47e-28
Sdpr	-3.05479	1.03e-29	1.76e-28
St8sia4	-2.73965	2.58e-29	4.36e-28
Elane	-9.01959	2.84e-29	4.74e-28
Stx11	-6.40572	3.6e-29	5.94e-28
Fcgr4	-5.58131	4.02e-29	6.56e-28
Nck2	1.31531	5.35e-29	8.67e-28
Pcbp3	2.39399	5.77e-29	9.24e-28
Traf3ip3	-5.56453	1.07e-28	1.7e-27
Hmga2-ps1	-4.96923	1.63e-28	2.56e-27
Fbxo28	1.23398	3.23e-28	5.03e-27
Dnm3os	-2.60929	3.53e-28	5.44e-27
Fcrla	-6.66582	9.07e-28	1.38e-26
Hsd11b1	-5.8141	9.62e-28	1.45e-26
Icosl	-3.90938	1.48e-27	2.22e-26
Mgat5	2.36977	1.78e-27	2.65e-26
Sele	-4.36343	4.46e-27	6.55e-26
Aig1	1.96227	7.89e-27	1.15e-25
Ly9	-4.70694	2.63e-26	3.8e-25
Nhsl1	2.4196	1.85e-25	2.64e-24
Slc40a1	-2.91765	2.6e-25	3.69e-24
Rgs4	-2.64345	5.56e-25	7.81e-24
AI607873	-4.42383	5.7e-25	7.93e-24
Ppp2r5a	-1.55915	6.97e-25	9.62e-24
Ptpn18	-2.64147	1.09e-24	1.5e-23
Cd84	-4.00322	1.4e-24	1.9e-23
Cxcr4	-3.75094	1.63e-24	2.19e-23
Rftn2	-2.63863	1.7e-24	2.27e-23
Per2	-3.72365	2.46e-24	3.26e-23
Rtn4ip1	2.09492	4.25e-24	5.58e-23
Wnt6	4.85776	4.9e-24	6.38e-23
Sox13	1.87279	4.99e-24	6.44e-23
Ifi204	-4.52611	1.22e-23	1.56e-22
Disp1	1.95203	1.23e-23	1.56e-22
A630001G21Rik	-4.51382	1.34e-23	1.69e-22
Igsf8	1.22761	2.11e-23	2.64e-22
Prtn3	-7.5703	2.67e-23	3.32e-22
Slc16a10	-4.25229	3.11e-23	3.83e-22
Rgl1	-2.56715	3.91e-23	4.79e-22
Il1r2	-6.80969	4.04e-23	4.9e-22
Fmod	-2.38378	6.96e-23	8.39e-22
1700025G04Rik	1.81627	2.49e-22	2.98e-21
Kctd3	1.07889	2.65e-22	3.14e-21
Tmem26	-3.58175	2.75e-22	3.24e-21
Dis3l2	1.21796	3.12e-22	3.65e-21
Dusp23	2.00678	3.59e-22	4.17e-21
Enpp1	-3.81984	4e-22	4.61e-21
Fam184a	3.48252	7.08e-22	8.1e-21
Xpr1	1.91138	8.05e-22	9.15e-21
Gsta3	-6.27795	1.97e-21	2.22e-20
Gli2	3.88983	2.43e-21	2.72e-20
Myct1	-1.99444	3.39e-21	3.77e-20
Pex3	1.78127	3.53e-21	3.9e-20
Rnf152	4.03083	3.68e-21	4.04e-20
Cd244	-6.02378	3.88e-21	4.23e-20
Fam26e	-3.09605	5.51e-21	5.97e-20
Scml4	-6.2789	8.94e-21	9.61e-20
Ptprv	-3.20806	9.02e-21	9.63e-20
Serpinb10	-4.03591	9.44e-21	1e-19
Ptgs2	-6.98626	1.06e-20	1.11e-19
Fzd5	2.26253	1.17e-20	1.23e-19
Cflar	-1.38732	1.45e-20	1.51e-19
Mpz	-3.99756	1.85e-20	1.92e-19
Mia3	1.70893	2.14e-20	2.2e-19
Inpp4a	-1.75972	2.24e-20	2.29e-19
Nuak2	-3.61586	2.54e-20	2.57e-19
Ascc3	1.17441	3.55e-20	3.58e-19
Gja1	3.38259	3.92e-20	3.92e-19
Agfg1	1.21538	4.38e-20	4.36e-19
Col3a1	-3.77918	4.52e-20	4.47e-19
Zc3h12d	-3.88808	1.06e-19	1.04e-18
Arl4c	2.21369	1.13e-19	1.1e-18
Qrsl1	1.97972	1.48e-19	1.44e-18
Fmo2	-4.14333	1.62e-19	1.56e-18
Lrrc20	-2.171	1.69e-19	1.62e-18
Micu1	-1.09753	2.23e-19	2.13e-18
Kmo	-5.80764	2.94e-19	2.79e-18
Esr1	-4.63526	3.49e-19	3.29e-18
Tbc1d8	-2.12723	5.02e-19	4.7e-18
Nav1	-2.30296	5.26e-19	4.9e-18
Lman2l	1.33725	6.31e-19	5.85e-18
Echdc1	2.25133	7.44e-19	6.85e-18
Actr1b	1.29261	1.07e-18	9.79e-18
Rgs5	-1.87265	1.31e-18	1.19e-17
Bsg	1.88113	1.42e-18	1.29e-17
Ogfrl1	-2.19342	1.45e-18	1.3e-17
Ascl5	5.95849	2.04e-18	1.81e-17
Taf1a	1.25231	2.03e-18	1.81e-17
Col5a2	-2.43097	2.11e-18	1.87e-17
Aim2	2.68527	3.59e-18	3.16e-17
Slamf9	-4.41364	5.38e-18	4.71e-17
Pdxk	-1.26513	1.15e-17	1e-16
Lamc2	5.78337	1.29e-17	1.11e-16
Ncstn	1.23852	1.54e-17	1.32e-16
Prss57	-5.4827	1.88e-17	1.61e-16
Col6a1	-2.21	2.51e-17	2.14e-16
Il1rl1	-3.26021	3.59e-17	3.04e-16
Ugt1a7c	-4.27265	3.67e-17	3.1e-16
Trip12	0.922002	4.16e-17	3.49e-16
Eya4	-2.88278	4.19e-17	3.5e-16
Lims1	-1.88901	4.49e-17	3.73e-16
Hlx	-2.41057	6.35e-17	5.24e-16
Pbx1	1.00667	8.39e-17	6.89e-16
Spta1	-5.6852	9.57e-17	7.82e-16
Prdx6	-1.71734	1.05e-16	8.5e-16
Tns1	-2.15758	1.09e-16	8.82e-16
Ephx1	-2.0979	1.44e-16	1.16e-15
Bend6	-3.44039	1.67e-16	1.34e-15
F5	-6.93658	1.7e-16	1.36e-15
Il18rap	-7.88084	3.23e-16	2.56e-15
D1Ertd622e	-1.97365	4.02e-16	3.17e-15
2010300C02Rik	2.67543	5.3e-16	4.17e-15
Pi15	7.28444	6.09e-16	4.76e-15
Stau2	1.28508	8.27e-16	6.43e-15
Cyb5r1	-1.6537	1.01e-15	7.85e-15
Kansl3	2.04193	1.29e-15	9.95e-15
Wasf1	2.18846	1.59e-15	1.22e-14
Lrrc3	2.4866	1.64e-15	1.25e-14
Blzf1	1.05235	1.8e-15	1.36e-14
Dst	2.8447	1.9e-15	1.44e-14
Lamb3	4.42536	3.48e-15	2.62e-14
Dcaf8	1.00609	3.59e-15	2.69e-14
Acadl	-1.52284	4.15e-15	3.09e-14
Faim3	-6.5288	5.6e-15	4.16e-14
Fam20b	1.17451	6.42e-15	4.74e-14
Gulp1	-1.69965	6.64e-15	4.88e-14
Hace1	1.52492	7.14e-15	5.22e-14
Stk25	1.09763	7.86e-15	5.72e-14
Ltv1	0.821143	8.87e-15	6.43e-14
Ecel1	5.97321	9.1e-15	6.57e-14
Hk1	-1.60287	1e-14	7.22e-14
Adamts4	-2.67668	1.32e-14	9.41e-14
Slc39a10	2.06419	1.54e-14	1.09e-13
Polrmt	1.00248	1.7e-14	1.2e-13
Tor1aip1	-0.946029	2.31e-14	1.63e-13
Gucd1	1.4178	2.88e-14	2.02e-13
Sulf1	1.61652	3.7e-14	2.59e-13
Tmem259	0.840196	3.92e-14	2.73e-13
Rassf5	0.975077	4.11e-14	2.85e-13
Cited2	-1.71904	4.28e-14	2.95e-13
1700021F05Rik	1.26369	4.51e-14	3.1e-13
Casp8	-1.54389	4.59e-14	3.14e-13
Nenf	1.34534	4.64e-14	3.16e-13
Ramp1	-2.817	4.67e-14	3.17e-13
Epb4.1l2	-1.51251	5.93e-14	4.01e-13
Uggt1	0.760386	6.6e-14	4.45e-13
Syt14	3.94836	6.74e-14	4.52e-13
Pikfyve	1.20107	7.22e-14	4.82e-13
Tmem194b	1.57502	1.29e-13	8.55e-13
Syt2	6.84062	1.34e-13	8.9e-13
Raph1	1.76132	1.48e-13	9.78e-13
Stat1	-2.06415	1.66e-13	1.09e-12
Sh3bp4	2.13616	1.89e-13	1.24e-12
Pyhin1	-6.84699	1.94e-13	1.26e-12
Trp53bp2	1.40685	2.09e-13	1.36e-12
Chit1	-7.25303	2.13e-13	1.38e-12
Pard3b	2.18374	3.01e-13	1.94e-12
Psap	-1.23998	4.44e-13	2.84e-12
Il18r1	-7.08043	4.51e-13	2.88e-12
Atic	-0.887073	4.8e-13	3.05e-12
Plxna2	1.77728	6.02e-13	3.81e-12
Slamf6	-6.19783	7.4e-13	4.67e-12
Stat4	-7.26275	8.38e-13	5.27e-12
Pigm	1.81092	8.45e-13	5.29e-12
Tmcc2	-2.86342	8.62e-13	5.37e-12
Lss	2.11067	9.55e-13	5.93e-12
Tspan15	2.17021	1.13e-12	7.02e-12
Nab1	1.29657	1.16e-12	7.14e-12
Mfsd6	1.16789	1.2e-12	7.39e-12
Hsd17b7	1.26078	1.4e-12	8.53e-12
Fyn	-1.72294	1.46e-12	8.9e-12
Soat1	-1.61117	2e-12	1.21e-11
Pycr2	1.87919	2.43e-12	1.47e-11
Slco4c1	-6.61538	2.62e-12	1.58e-11
Slamf7	-6.33289	2.98e-12	1.79e-11
Egr2	-3.90237	3.09e-12	1.85e-11
Efhd1	-3.21622	4.39e-12	2.62e-11
Ddr2	-1.91053	4.62e-12	2.74e-11
Ndufa10	0.821079	4.81e-12	2.84e-11
Rev3l	0.957588	5.78e-12	3.4e-11
Pou3f3	-3.67849	9.13e-12	5.36e-11
9130017N09Rik	3.19256	1.19e-11	6.94e-11
Syde1	-1.53914	1.25e-11	7.26e-11
Tor3a	-1.16788	1.45e-11	8.41e-11
Aida	-1.12629	1.46e-11	8.44e-11
Akp3	6.05149	1.55e-11	8.94e-11
Slc30a10	-4.71383	2.14e-11	1.23e-10
Ica1l	2.96472	2.23e-11	1.27e-10
Grem2	1.81669	2.24e-11	1.28e-10
Gtf3c3	0.8944	2.27e-11	1.29e-10
Tuba4a	-3.02263	2.28e-11	1.29e-10
Tmem200a	3.86745	2.38e-11	1.34e-10
Cdc73	0.727698	2.4e-11	1.35e-10
Uck2	1.48297	2.45e-11	1.37e-10
Smyd2	0.857637	2.47e-11	1.38e-10
Lct	-3.56596	2.65e-11	1.48e-10
Ank3	2.26105	2.81e-11	1.56e-10
Atp1a2	-2.97568	3.83e-11	2.11e-10
Vsig8	4.07368	4.77e-11	2.62e-10
Sox17	-1.67809	5.45e-11	2.99e-10
Lpgat1	1.79201	5.71e-11	3.12e-10
Cnnm4	1.87939	6.72e-11	3.66e-10
Fhl2	0.893439	7.39e-11	4.01e-10
Cr2	-6.34836	1.23e-10	6.63e-10
Tmem37	-1.88303	1.24e-10	6.71e-10
Atp6v1h	1.24171	1.34e-10	7.2e-10
Fn1	-2.01588	1.65e-10	8.86e-10
Eif2d	0.669845	1.92e-10	1.02e-09
Lbr	-2.09263	1.93e-10	1.03e-09
Dnpep	0.83328	2.09e-10	1.11e-09
Slamf8	-3.46278	2.41e-10	1.27e-09
Serpinb2	-6.4114	2.68e-10	1.41e-09
Psmd1	0.768202	2.81e-10	1.47e-09
4933439K11Rik	3.31258	3.09e-10	1.62e-09
Smpdl3a	-1.06363	3.28e-10	1.71e-09
Npas2	-3.1832	4.03e-10	2.1e-09
1700066M21Rik	-1.27046	4.37e-10	2.26e-09
Ptpn4	1.39632	4.37e-10	2.26e-09
C130074G19Rik	-1.0579	4.6e-10	2.37e-09
Btg2	-2.14043	4.94e-10	2.54e-09
Ranbp2	0.96642	4.96e-10	2.54e-09
1700034H15Rik	2.93674	5.41e-10	2.76e-09
9330159F19Rik	-6.33391	5.82e-10	2.96e-09
Klhdc8a	-4.37637	5.88e-10	2.97e-09
Dna2	-2.21461	5.85e-10	2.97e-09
Pcmtd1	0.94089	6.29e-10	3.17e-09
Glrx2	0.892885	6.81e-10	3.42e-09
Rb1cc1	0.70766	7.15e-10	3.58e-09
Nmnat2	1.98428	7.45e-10	3.72e-09
Kcnb2	5.84302	8.43e-10	4.2e-09
Fam13c	-1.17746	8.94e-10	4.44e-09
Zbtb18	1.4747	9.35e-10	4.62e-09
Col6a2	-1.73158	1.03e-09	5.08e-09
Unc5b	2.06872	1.09e-09	5.35e-09
Gstt2	-1.61542	1.14e-09	5.59e-09
Hbs1l	0.682483	1.15e-09	5.63e-09
Ptbp1	0.835324	1.5e-09	7.31e-09
1700047M11Rik	-5.78076	1.53e-09	7.43e-09
Col6a3	-0.969543	1.55e-09	7.51e-09
Pcdh15	-5.15443	1.56e-09	7.54e-09
Vpreb3	-7.54144	1.6e-09	7.72e-09
Prrx1	-1.26893	1.71e-09	8.18e-09
Stradb	-1.51922	1.78e-09	8.53e-09
1700040L02Rik	3.12355	1.86e-09	8.86e-09
Ddx59	1.16362	1.96e-09	9.33e-09
Fam117b	0.879635	2.07e-09	9.82e-09
Gpatch2	1.06604	2.58e-09	1.22e-08
Map3k5	-1.62791	2.61e-09	1.23e-08
Txlnb	-4.42199	2.78e-09	1.3e-08
Aox1	-2.37005	3.37e-09	1.58e-08
Slc19a3	3.17241	4.61e-09	2.14e-08
Lamc1	2.00858	4.61e-09	2.14e-08
Fmo1	-2.55284	4.58e-09	2.14e-08
Ggt5	1.01525	4.85e-09	2.24e-08
Mgat4a	-1.59832	5.42e-09	2.5e-08
Kif21b	-3.07234	6.06e-09	2.79e-08
Hdlbp	1.03826	6.17e-09	2.82e-08
Akap7	-1.44039	6.16e-09	2.82e-08
Arg1	-8.41377	6.29e-09	2.87e-08
Ccnyl1	1.01888	6.35e-09	2.89e-08
Farp2	1.28828	6.41e-09	2.91e-08
Dcaf6	0.671491	6.55e-09	2.97e-08
Hjurp	-1.13923	7.66e-09	3.46e-08
Slc30a1	0.794416	8.14e-09	3.66e-08
Tfap2b	-1.91203	8.99e-09	4.04e-08
Mnda	-3.54495	9.24e-09	4.13e-08
Prf1	-5.18315	1.1e-08	4.92e-08
Pkib	-3.53522	1.12e-08	4.99e-08
Atp2b4	1.10969	1.21e-08	5.39e-08
B230208H11Rik	-4.32522	1.28e-08	5.66e-08
AA986860	-2.21986	1.29e-08	5.7e-08
Lats1	1.08595	1.34e-08	5.88e-08
Pvrl4	3.99733	1.41e-08	6.17e-08
Mcm3	-2.24398	1.44e-08	6.27e-08
Edem3	0.964437	1.49e-08	6.51e-08
Twist2	-2.38089	1.66e-08	7.21e-08
Zap70	-2.53242	1.82e-08	7.88e-08
Trove2	1.54189	1.91e-08	8.23e-08
Foxo3	-1.29905	2.03e-08	8.76e-08
F11r	1.3848	2.07e-08	8.9e-08
Map4k4	0.891536	2.63e-08	1.13e-07
2900092D14Rik	-3.14454	2.72e-08	1.16e-07
Prdm1	-2.33555	2.98e-08	1.27e-07
Xkr4	4.93976	3.54e-08	1.5e-07
Des	-3.43565	3.89e-08	1.65e-07
Kcnj10	-3.26388	4.01e-08	1.7e-07
2023-03-01	-2.69987	4.17e-08	1.76e-07
Mlph	-3.44137	4.34e-08	1.83e-07
4931408C20Rik	-5.03021	4.59e-08	1.92e-07
Sdhc	0.633125	4.58e-08	1.92e-07
Cr1l	-0.655524	4.6e-08	1.92e-07
Ndufs2	0.606123	4.78e-08	1.99e-07
Ppp1r42	-4.9509	4.89e-08	2.03e-07
Cacna1e	-3.99798	4.98e-08	2.06e-07
Ralb	-1.08417	5.13e-08	2.12e-07
Copa	0.860725	5.51e-08	2.26e-07
Hddc2	1.28108	5.48e-08	2.26e-07
Nckap5	2.56862	5.55e-08	2.27e-07
Frk	-1.62629	5.55e-08	2.27e-07
Rnpep	0.716325	6e-08	2.45e-07
F830002L21Rik	-5.25704	6.52e-08	2.65e-07
Ly96	-1.97227	6.57e-08	2.66e-07
Rgs18	-7.32122	6.55e-08	2.66e-07
Gpr37l1	-4.75839	6.68e-08	2.7e-07
Mical1	-1.6264	6.75e-08	2.72e-07
Slc16a9	-1.71827	7.38e-08	2.96e-07
Armc9	1.09385	8.19e-08	3.28e-07
Arpc5	-1.14926	9e-08	3.59e-07
Ubxn4	0.84283	1.1e-07	4.4e-07
Fbxo5	-1.95533	1.16e-07	4.63e-07
A530032D15Rik	-4.16714	1.34e-07	5.29e-07
Edar	2.26902	1.41e-07	5.57e-07
Sgk1	-1.7182	1.44e-07	5.68e-07
Ndufs1	0.884032	1.47e-07	5.77e-07
Vnn1	-6.21606	1.57e-07	6.17e-07
Glul	-1.42689	1.66e-07	6.48e-07
Serpinb3b	-3.88695	2.21e-07	8.63e-07
Otos	3.62292	2.23e-07	8.68e-07
Inha	1.47387	2.27e-07	8.82e-07
Mcm9	1.26839	2.3e-07	8.88e-07
Stk36	1.66374	2.38e-07	9.18e-07
Kif14	-2.22373	2.56e-07	9.87e-07
Rufy4	-2.92467	2.62e-07	1.01e-06
Serpinb3a	-8.49313	2.85e-07	1.09e-06
Cnppd1	-0.801682	2.91e-07	1.11e-06
Daf2	4.50403	2.94e-07	1.12e-06
Ccdc28a	-1.38854	3.04e-07	1.16e-06
Igfbp2	4.70785	3.3e-07	1.25e-06
Ppa1	1.4898	3.42e-07	1.3e-06
Plagl1	-1.49941	3.49e-07	1.32e-06
E030030I06Rik	-4.59508	3.56e-07	1.34e-06
Sned1	-1.90193	3.74e-07	1.41e-06
Nppc	3.95801	3.93e-07	1.47e-06
2023-09-10	0.750548	3.92e-07	1.47e-06
Cadm3	-1.77305	4.01e-07	1.5e-06
Cnn2	-1.07433	4.14e-07	1.54e-06
Trdn	-5.27992	4.24e-07	1.57e-06
Ncoa7	-1.39938	4.29e-07	1.59e-06
Ppp1r15b	-0.913296	4.45e-07	1.65e-06
Mfsd4	-3.05508	5.09e-07	1.88e-06
Tagln2	-0.715904	5.2e-07	1.92e-06
Cep85l	1.45682	5.34e-07	1.96e-06
Cdh19	-3.83757	5.41e-07	1.98e-06
Bicc1	-1.67745	5.89e-07	2.16e-06
Snhg6	0.884825	6.32e-07	2.31e-06
Krtap10-10	4.35248	6.73e-07	2.45e-06
Zbed6	1.52011	8e-07	2.91e-06
Xrcc5	0.938575	8.13e-07	2.95e-06
Armc2	-2.35351	8.29e-07	3e-06
Sec16b	-0.90697	8.88e-07	3.2e-06
Pdcd1	-4.77557	8.93e-07	3.22e-06
Gpc1	0.922861	9.1e-07	3.27e-06
C130026I21Rik	-4.78461	9.27e-07	3.31e-06
Spock2	-2.19648	9.26e-07	3.31e-06
Plekha6	2.47069	9.41e-07	3.36e-06
Adck3	-1.78155	9.8e-07	3.49e-06
Acbd3	0.651603	1.05e-06	3.71e-06
Heca	-1.11366	1.18e-06	4.19e-06
Slc26a9	-4.7474	1.21e-06	4.27e-06
Fam135a	0.975883	1.24e-06	4.38e-06
Serpinb11	-5.36366	1.26e-06	4.43e-06
Pex19	0.662923	1.28e-06	4.47e-06
Pid1	1.16344	1.29e-06	4.5e-06
Upb1	-4.23925	1.31e-06	4.56e-06
Pbld1	3.73255	1.37e-06	4.78e-06
Mybph	-4.78348	1.42e-06	4.95e-06
Wdr12	1.41298	1.62e-06	5.63e-06
Slc35f5	1.12116	1.76e-06	6.07e-06
Timm17a	0.644027	1.94e-06	6.69e-06
Capn8	3.95436	2.12e-06	7.3e-06
2310035C23Rik	0.836725	2.22e-06	7.63e-06
Serinc1	0.683708	2.22e-06	7.63e-06
Prrc2c	0.950738	2.29e-06	7.83e-06
C920009B18Rik	-3.8926	2.35e-06	8.02e-06
Slc9a2	-2.13899	2.5e-06	8.52e-06
Col4a4	3.80339	2.66e-06	9.05e-06
Rgs16	-1.85966	2.67e-06	9.05e-06
Smg7	1.13924	2.68e-06	9.06e-06
Fam72a	-2.97091	2.78e-06	9.39e-06
BC094916	-4.08754	3.07e-06	1.04e-05
Arhgap18	-1.61055	3.19e-06	1.07e-05
Susd2	-1.72554	3.19e-06	1.07e-05
Sbspon	2.44358	3.3e-06	1.1e-05
Bmpr2	1.29407	3.29e-06	1.1e-05
Mcm6	-1.69319	3.49e-06	1.17e-05
1500015O10Rik	-2.83921	3.57e-06	1.19e-05
Myl1	-5.0029	3.94e-06	1.31e-05
Hes6	-0.767306	3.93e-06	1.31e-05
Fcer1a	-4.27461	3.98e-06	1.32e-05
Nek7	-0.615636	4.02e-06	1.33e-05
Acmsd	-4.38685	4.08e-06	1.34e-05
Gstt1	-1.89234	4.1e-06	1.35e-05
Sh2d1b1	-4.20325	4.22e-06	1.39e-05
Gm11602	1.2475	4.33e-06	1.42e-05
Sesn1	-0.656762	4.37e-06	1.43e-05
Cd28	-2.86528	4.49e-06	1.46e-05
Glrp1	4.26705	4.5e-06	1.46e-05
Slamf1	-6.06431	4.63e-06	1.5e-05
Icos	-3.82034	4.79e-06	1.55e-05
Utrn	-1.47216	5.33e-06	1.72e-05
Ifi205	-4.23164	6.23e-06	2e-05
Rgs1	-3.92153	6.68e-06	2.14e-05
Nus1	0.659529	6.8e-06	2.17e-05
Ctdsp1	-0.731319	6.98e-06	2.23e-05
Mthfd1l	-1.40129	7.04e-06	2.24e-05
Usp40	0.788436	7.14e-06	2.27e-05
Ctgf	-1.90098	7.21e-06	2.29e-05
Cdh20	3.67072	7.35e-06	2.33e-05
R3hdm1	0.662536	7.75e-06	2.45e-05
Fbxo30	-1.24166	7.96e-06	2.51e-05
Rabgap1l	0.799177	8.34e-06	2.62e-05
Gm7694	-1.3123	8.6e-06	2.7e-05
Xcl1	-3.8999	9.18e-06	2.88e-05
Rgs13	-4.00569	9.66e-06	3.02e-05
Hdac2	0.718308	9.82e-06	3.07e-05
Pkp1	2.87355	9.9e-06	3.09e-05
Ttll4	1.23245	1e-05	3.12e-05
Nit1	0.682089	1.07e-05	3.33e-05
Fam5b	-3.80573	1.09e-05	3.39e-05
Fcrlb	-4.02971	1.1e-05	3.4e-05
Ptprk	1.40614	1.14e-05	3.53e-05
Kcnk2	1.74357	1.15e-05	3.56e-05
2810025M15Rik	-0.612796	1.26e-05	3.89e-05
Iars2	0.598899	1.3e-05	3.99e-05
Dtl	-1.75443	1.3e-05	3.99e-05
Nsl1	-1.9887	1.51e-05	4.62e-05
Cd34	-1.00551	1.66e-05	5.04e-05
Klhl30	-2.87205	1.68e-05	5.1e-05
Tpd52l1	2.84347	1.69e-05	5.13e-05
Gpbar1	3.39637	1.7e-05	5.14e-05
Oprk1	-3.94778	1.71e-05	5.16e-05
Phactr2	-1.14464	1.74e-05	5.23e-05
BC055402	-4.02934	1.85e-05	5.58e-05
Dnahc7b	2.3268	1.88e-05	5.65e-05
Tmem163	-2.7782	1.95e-05	5.83e-05
C2cd4c	-2.03828	1.94e-05	5.83e-05
Enpp3	-2.01388	2.02e-05	6.04e-05
Il17a	-3.84496	2.03e-05	6.05e-05
Kcnq5	-3.69929	2.19e-05	6.5e-05
Adamts14	-1.30102	2.25e-05	6.68e-05
Trappc10	0.785451	2.3e-05	6.82e-05
Dhx9	0.851488	2.33e-05	6.87e-05
Hdac4	0.717821	2.37e-05	6.99e-05
Adora1	-4.44975	2.37e-05	6.99e-05
Ccdc170	-2.53763	2.44e-05	7.16e-05
Lyg1	-6.43945	2.48e-05	7.29e-05
Vnn3	-3.62863	2.57e-05	7.54e-05
Gnaz	-3.13559	2.69e-05	7.85e-05
Zdbf2	3.44703	2.73e-05	7.96e-05
Myo1b	-0.831661	2.78e-05	8.08e-05
Herc4	0.739189	2.77e-05	8.08e-05
Aspm	-1.51674	2.8e-05	8.11e-05
Sash1	-1.48055	2.83e-05	8.21e-05
Pfkl	0.60862	2.92e-05	8.45e-05
2310007B03Rik	-4.14819	3e-05	8.63e-05
Rufy2	1.05519	2.99e-05	8.63e-05
Cnst	-0.688095	3.03e-05	8.71e-05
6330403A02Rik	-3.52199	3.17e-05	9.11e-05
Dyrk3	-2.02752	3.19e-05	9.14e-05
Nek2	-1.8218	3.27e-05	9.35e-05
Bai3	3.23386	3.33e-05	9.52e-05
Rab23	1.20849	3.92e-05	0.000111589
Gpr161	1.84627	3.94e-05	0.000111915
Lama4	-1.0946	4.23e-05	0.000119938
Myeov2	0.79684	4.25e-05	0.000120302
Ptprn	-4.00435	4.37e-05	0.000123365
Cisd1	0.803193	4.37e-05	0.000123365
Elf3	-3.0386	4.53e-05	0.000127672
St18	-3.84613	4.59e-05	0.000128973
Gm16548	-3.61685	4.95e-05	0.000138873
Pecr	0.840176	5.09e-05	0.00014233
A330023F24Rik	-2.24042	5.42e-05	0.000151174
Tnfrsf11a	-1.39427	5.59e-05	0.000155654
Traf3ip2	1.19319	5.77e-05	0.000160355
Perp	3.01179	6.18e-05	0.00017163
Pign	0.604013	6.42e-05	0.00017789
Samd3	-3.41257	6.57e-05	0.000181698
Nuf2	-1.57699	6.89e-05	0.000190307
Hs6st1	0.945402	6.92e-05	0.000190841
Efhc1	-1.48818	7.04e-05	0.000193782
Gm10318	3.53572	7.47e-05	0.000205199
Cops5	0.794726	7.59e-05	0.00020817
Tgfbrap1	0.705765	7.85e-05	0.000214873
Adipor1	-0.623201	8.02e-05	0.000219305
Cdk1	-1.48226	8.09e-05	0.000220729
Tfcp2l1	2.42075	8.22e-05	0.000223954
Cox5b	0.833838	8.67e-05	0.000235688
Itm2c	0.961782	8.83e-05	0.000239754
Gpr1	-3.61366	9.76e-05	0.000264643
Abca12	-3.18904	0.000100448	0.000271819
Kcnh1	3.35704	0.000101505	0.000274218
Gmppa	-0.758357	0.000108186	0.000291775
Hint3	0.983183	0.00011172	0.0003008
Serpinb12	-3.75768	0.00011574	0.000310579
Pla2g4a	-1.12203	0.000122462	0.00032752
Carf	1.39014	0.000123388	0.000329445
Bag2	0.884593	0.000125631	0.000334634
Gm16701	-2.70604	0.000125799	0.000334634
Hivep2	-1.22187	0.000125958	0.000334634
Atp1b1	1.30278	0.000131505	0.000348215
1700016C15Rik	-3.53277	0.000131954	0.00034883
Mir205	3.23153	0.000137402	0.000362632
Tram2	-1.59828	0.00014451	0.000380766
Mier2	0.627095	0.000145123	0.000381752
Serpinb7	-3.49193	0.000150583	0.000394819
H60b	-3.03004	0.000150565	0.000394819
Gpr39	-3.52403	0.000153064	0.000400666
Neu2	-3.42794	0.000162457	0.000424561
Mettl24	-2.25908	0.000166494	0.000434402
Cxcr1	-3.31298	0.000178162	0.000462586
Pald1	-0.768015	0.000183903	0.000476719
Enah	0.902654	0.000203885	0.000527663
Nrp2	-1.06559	0.000204247	0.000527748
Rab36	-1.51873	0.000208403	0.000537619
Pln	-3.65531	0.000219262	0.000563817
Pfkfb2	0.688899	0.000225623	0.000579243
Fam26f	-2.28862	0.000227148	0.000582227
Crispld1	1.10415	0.000239797	0.000612688
Cd247	-2.84994	0.000259201	0.000660159
Ctla4	-3.47284	0.000273476	0.000693209
Rab7l1	-0.712028	0.000277544	0.00070241
Nhlh1	3.06726	0.000282996	0.000715079
Fh1	0.747281	0.000331051	0.000833874
Lin9	-0.904029	0.000330794	0.000833874
Mettl21e	-3.19886	0.00033734	0.000848381
Pnkd	0.593534	0.000339952	0.00085361
Cenpf	-1.27804	0.000350021	0.000877517
Cd24a	1.81053	0.000356584	0.000892575
Aire	3.40781	0.000389558	0.00097359
Ube2t	-1.48817	0.00039975	0.000995955
Itln1	-3.24322	0.000407035	0.00101253
Sgol2	-1.5591	0.000419188	0.00104115
Mtfr2	-1.84092	0.000432796	0.00107328
Cdk15	-1.88993	0.000448461	0.00111041
Terf1	-0.848183	0.000449331	0.00111085
Abca7	-0.958953	0.00047035	0.00116102
B3galt2	-2.65341	0.000479255	0.00118118
1700027J07Rik	-3.09695	0.000490432	0.00120531
Cabin1	0.89222	0.000490549	0.00120531
Abl2	0.654148	0.000527142	0.00129132
Aim1	0.83049	0.000527973	0.00129132
Dnmt3l	-2.97821	0.000527256	0.00129132
Vgll2	-3.01972	0.00054672	0.00133513
Capn10	0.652128	0.00056424	0.00137582
Slc19a1	-0.80898	0.000572604	0.00139409
Sh3rf3	-1.42561	0.000579409	0.00140852
Ahi1	0.798432	0.000594061	0.00144195
Cenpl	-1.26718	0.000600289	0.00145486
Prex2	-1.11495	0.000611589	0.00148001
Tacr2	2.88071	0.000616698	0.00149012
Gpr126	0.899942	0.000621223	0.00149879
Man1a	0.668371	0.000656437	0.00158137
Cyp27a1	-1.67639	0.000681802	0.00164001
2610008E11Rik	0.834709	0.000685922	0.00164745
Ccl20	-2.99814	0.000701706	0.00168283
Chst10	-1.5547	0.000709571	0.00169915
Serpine2	-1.1331	0.000741742	0.00177354
BC026585	-0.772043	0.000774946	0.00185017
E130317F20Rik	1.28623	0.000802053	0.00190636
Irf6	2.59832	0.000811375	0.00192566
Snord100	1.18906	0.000828673	0.00196091
Pgap1	0.755685	0.00083502	0.00197301
Igfbp5	1.4372	0.000845962	0.00199592
1110058L19Rik	0.677792	0.000849704	0.0020018
Ncoa2	0.588083	0.000909397	0.00213929
Creg1	-0.976941	0.000922124	0.00216605
Wnt10a	2.57244	0.000957896	0.00224349
Tmem169	-1.9976	0.00096159	0.00224886
Smyd3	0.643783	0.00102976	0.00240126
D10Bwg1379e	2.24058	0.00103188	0.00240271
Phlpp1	0.671324	0.00103517	0.00240688
Lrrfip1	-0.686673	0.00106349	0.00246914
Sgpp2	-2.8729	0.00111962	0.0025957
Ptma	-0.625757	0.00117586	0.00271822
Chml	-0.850569	0.00120429	0.00277594
Bpnt1	0.790132	0.00120327	0.00277594
Palm	-0.587547	0.00132059	0.00301365
Il10	-2.7926	0.00132738	0.00302484
Kcnt2	-1.88286	0.00134237	0.00305465
Iqca	2.70016	0.00137388	0.00312192
Akap12	0.795772	0.00147316	0.00333334
Cxcr7	1.16804	0.00148321	0.00335134
Vash2	-0.804634	0.00149886	0.00338193
Hebp2	-1.24104	0.00150474	0.00339043
Tmeff2	-3.17794	0.00151537	0.00340481
Bves	-2.34911	0.00153101	0.00343512
Kif1a	-1.01029	0.00155332	0.0034803
Gm17455	-2.88742	0.00168077	0.00375012
Mpc2	-0.616687	0.00185807	0.00412848
Mybl1	-1.49644	0.00193559	0.00429476
Pm20d1	2.86585	0.00197322	0.0043722
Ormdl1	0.943747	0.00199419	0.00441257
Mdm4	0.798224	0.00200307	0.0044261
Gtf3c6	0.585486	0.00207653	0.0045758
Fzd7	1.36126	0.00211381	0.00464517
Gm5069	1.58844	0.0021137	0.00464517
1700009J07Rik	2.56006	0.00214805	0.00471395
5430435G22Rik	-1.02432	0.00215365	0.00471975
Ilvbl	0.606126	0.00229148	0.00500129
Oit3	-1.91841	0.00231913	0.00505476
Dner	-1.13835	0.00237863	0.00517739
Atf3	-1.48388	0.00239127	0.00519785
Batf3	-1.42871	0.0024238	0.00526142
Cnksr3	0.590649	0.0025518	0.00553177
Nr1i3	2.75407	0.00257978	0.00558488
Lgr6	-1.36367	0.00262447	0.00567395
Dpp10	2.50646	0.00266471	0.0057532
Parp1	0.739542	0.00269757	0.0058163
Exo1	-1.56674	0.00271341	0.00583495
Tsga10	-1.08616	0.00274399	0.00588469
Nhej1	-1.18098	0.00278928	0.00597384
Gm19705	-1.98711	0.00284182	0.00607822
Dnajb2	-0.809654	0.00287507	0.00613435
Nyap2	-2.69253	0.00301265	0.00640939
Rgs7	-2.69175	0.00304694	0.00647374
Mcmdc2	2.60265	0.00308421	0.00654424
AI317395	-2.56263	0.00313481	0.00664282
Cstb	-0.899349	0.00351099	0.00742032
Nkain2	-2.65276	0.00352358	0.00743713
Sertad4	1.10959	0.00357128	0.00752787
Rabif	0.617369	0.0036607	0.00770623
Serpinb5	2.62855	0.00373908	0.0078609
Plekhm3	0.830644	0.00386045	0.00810542
Hey2	1.32564	0.00390426	0.00818668
Gm3285	2.43156	0.00396827	0.00831002
Arid5b	1.03522	0.00407636	0.00851963
1810006J02Rik	-2.04303	0.00419405	0.0087258
Fmo9	-3.24687	0.004247	0.0088245
Cdk5r2	2.44186	0.00429518	0.00891305
Ush2a	2.40678	0.00433733	0.00898887
Map7	1.05382	0.00479469	0.00992389
Rgs17	-1.43784	0.00482811	0.00998016
Gm216	-2.73826	0.00489529	0.010106
Igfn1	2.43323	0.00498999	0.010275
Mstn	-2.38866	0.00522238	0.010731
Rgsl1	-2.90748	0.00523113	0.010731
G630090E17Rik	-2.0252	0.00523151	0.010731
Mgst3	1.11975	0.00534165	0.0109289
Ppp1r14c	2.43361	0.00544213	0.0111203
Adat2	0.641049	0.00573071	0.011695
Il22ra2	-2.36158	0.00584224	0.0118923
Col9a1	-2.41113	0.00585821	0.0119097
Vamp4	-0.591529	0.00607514	0.0123351
Fam162b	2.41819	0.00617349	0.0125189
Zbtb2	-0.696212	0.0066275	0.013405
Klhdc9	1.82128	0.00668915	0.0134793
Tmem185b	-0.702209	0.0067398	0.0135643
E130307A14Rik	-0.790372	0.00720517	0.0144283
5730559C18Rik	1.42166	0.00731593	0.0146319
Camk1g	1.87262	0.0075706	0.0151035
Jph1	-0.953989	0.00764588	0.0152347
Msc	-1.54256	0.00806674	0.0160135
Samd5	0.904203	0.00822714	0.0162916
Adam23	-0.814162	0.00872637	0.0171951
Htr2b	-2.31848	0.00874426	0.0172092
Slc4a3	0.917174	0.00935802	0.0183271
Prox1	-2.23542	0.00935103	0.0183271
Map3k19	-2.31702	0.00940324	0.0183932
L3mbtl3	0.710571	0.00991402	0.0193686
4930455F23Rik	0.660757	0.00994636	0.0194081
Ptpn14	0.897575	0.0101445	0.0197706
Madcam1	2.22155	0.0103709	0.0201628
B3gnt7	-1.01	0.0106234	0.0206288
Ino80d	0.696927	0.0108282	0.0209503
Grik2	-2.30079	0.0111654	0.0215506
Ddo	-2.15299	0.0114998	0.0221427
Etnk2	3.3338	0.0115658	0.0222164
9030612E09Rik	-1.7135	0.0115561	0.0222164
Lama2	0.974736	0.0129214	0.0247313
Pdss2	0.66436	0.0132421	0.0253149
Adgb	-2.17402	0.0133525	0.0254955
Moxd1	1.49962	0.0135409	0.0257937
Gm10024	2.06888	0.0139238	0.0264915
4930594C11Rik	-2.21097	0.0141033	0.0268012
Serpinb13	-1.95714	0.0144232	0.0273444
Dusp27	-1.0665	0.0144129	0.0273444
Chpf	-0.623449	0.0145269	0.0275084
Krtap12-1	2.01085	0.0155794	0.0293971
Gm20257	-1.53506	0.0160081	0.0301706
Lrrn2	0.710716	0.016386	0.0308103
Fbxo36	0.65243	0.0164957	0.0309801
Serpinb3c	-3.48519	0.0171631	0.0321206
Mir181b-1	2.03155	0.0177435	0.0331295
Tnnt2	-2.11303	0.0183355	0.0341949
Phyhipl	-1.55955	0.0183683	0.0342163
G0s2	-1.20197	0.0190649	0.0354727
Rhobtb1	-0.949149	0.0192573	0.0357891
Rxrg	-1.57568	0.0193127	0.0358504
Myoc	-2.09245	0.019703	0.0365327
Trpa1	-1.46778	0.0201543	0.0372423
Gm16894	-2.10817	0.0201278	0.0372423
Aox3l1	2.07901	0.0201555	0.0372423
Lmod1	-1.47793	0.0227864	0.0419103
Bard1	-0.917925	0.0229579	0.0421773
Cntnap5a	1.99475	0.0231042	0.0423974
2610017I09Rik	-1.4169	0.0231585	0.0424485
Asb1	-0.629541	0.0233602	0.0427692
4933424G06Rik	1.88918	0.0234387	0.042815
Nr5a2	-1.26562	0.0234768	0.0428358
Gm10272	1.88864	0.0235775	0.0429706
Gm16897	-1.95519	0.0238996	0.0434588
Il17f	-1.98402	0.0249804	0.0452699
Ing5	-0.673149	0.0264252	0.047834
