# Supplementary material for: Transcriptome landscape comparison of periodontium in developmental and renewal stages
Source: Front Endocrinol (Lausanne). 2023 Mar 15;14:1154931. doi: 10.3389/fendo.2023.1154931 (PMC10050752; doi:10.3389/fendo.2023.1154931)
Supplement: Supplementary file 2 [file Table_2.xlsx]

## Sheet: Sheet1
Supplement Table 2. Differential gene expressions profiles when compared continuously growing periodontium (CgP) with of stable remodeling periodontium (ReP)
Gene_ID	log2FoldChange	Pvalue	FDR
Sowahc	2.71005	7.76e-96	1.24e-92
Cdk18	5.48205	1.13e-85	7.68e-83
Xpr1	4.57715	1.44e-85	7.68e-83
Slc2a12	5.93781	1.34e-81	5.35e-79
Cdh23	4.97908	1.77e-78	5.64e-76
Kansl3	2.83018	4.91e-69	1.31e-66
Cxcr2	-5.39232	3.11e-65	7.08e-63
Npl	4.65337	6.39e-64	1.27e-61
Pnkd	2.67314	7.09e-61	1.26e-58
Vangl2	2.91309	4.25e-60	6.79e-58
Fbxo28	2.00007	5.52e-58	8.02e-56
Ptp4a1	4.16324	1.64e-56	2.18e-54
Ptprc	-4.44697	3.6e-55	4.42e-53
Fcgr2b	-2.95744	8.93e-50	1.02e-47
Fam78b	-3.40377	1.44e-48	1.54e-46
Arhgap30	-4.19648	8.37e-48	8.35e-46
Lilrb4	-4.15425	2.23e-47	2.09e-45
Sec16b	-3.11305	8.66e-47	7.68e-45
Itgb2	-4.75381	1.94e-44	1.63e-42
Lancl1	2.71335	3.21e-44	2.56e-42
Hmha1	-3.95501	6.91e-44	5.26e-42
Tbc1d8	-2.23292	3.4e-43	2.47e-41
Sell	-5.41897	1.8e-42	1.25e-40
2810025M15Rik	2.33135	4.81e-42	3.2e-40
Rnasel	-2.71182	5.2e-42	3.32e-40
Gp49a	-4.34738	2.18e-41	1.34e-39
Fcer1g	-3.56961	1.82e-38	1.08e-36
Fcgr3	-3.55877	9e-38	5.13e-36
Shc2	-2.90381	1.28e-36	7.04e-35
Ngef	3.27936	1.88e-36	1e-34
Agpat3	1.20424	2.54e-36	1.31e-34
Nabp1	2.77907	3.16e-35	1.58e-33
Ildr2	3.80498	4.08e-35	1.98e-33
Cnnm4	2.97749	1.02e-33	4.79e-32
Tnni1	5.34571	1.52e-33	6.93e-32
Ncf2	-4.40501	7.14e-33	3.17e-31
Rcsd1	-3.81674	3.85e-32	1.66e-30
Epb4.1l5	2.76352	4.82e-32	2.02e-30
Chi3l1	-6.07331	6.87e-32	2.81e-30
Suco	2.27393	5.31e-31	2.12e-29
Bok	2.19334	5.79e-31	2.25e-29
Sp100	-3.2774	9.13e-31	3.39e-29
Smyd3	2.10794	8.99e-31	3.39e-29
F11r	3.09426	1.07e-30	3.89e-29
Bcr	1.30034	4.17e-30	1.48e-28
Inpp5d	-3.15287	4.97e-30	1.69e-28
Syne1	-3.51728	4.88e-30	1.69e-28
Eya1	-3.51783	1.18e-29	3.93e-28
Il18r1	-3.35825	1.25e-29	4.07e-28
Ipcef1	-4.65695	2.08e-29	6.63e-28
Il18rap	-4.88689	2.96e-29	9.27e-28
Ccnyl1	2.0185	1.25e-28	3.84e-27
Echdc1	2.58469	1.5e-28	4.51e-27
Sp140	-3.80013	2.18e-28	6.46e-27
Trp53bp2	1.7884	2.26e-28	6.55e-27
Cd55	2.95267	2.4e-28	6.77e-27
Ifngr1	-1.4913	2.42e-28	6.77e-27
Atp1b1	3.4775	9.67e-28	2.66e-26
Slc11a1	-3.32309	1.27e-27	3.44e-26
Spta1	-5.09373	1.38e-27	3.68e-26
Trpm2	-3.92821	5.74e-27	1.5e-25
Cisd1	2.08054	6.48e-27	1.67e-25
Rhbdd1	1.2336	7.37e-27	1.87e-25
Mfsd6	1.63574	9.82e-27	2.45e-25
Rab32	-2.92081	1.09e-26	2.69e-25
Ptpn18	-2.5924	3.28e-26	7.93e-25
Bsg	1.42237	5.92e-26	1.41e-24
Rgs2	2.02179	7.15e-26	1.68e-24
Neurl3	-3.43459	8.97e-26	2.08e-24
Ly9	-4.01489	1.39e-25	3.16e-24
Phactr2	-1.34449	2.12e-25	4.77e-24
Slc16a10	-4.48306	2.3e-25	5.11e-24
Stk17b	-1.86769	9.41e-25	2.06e-23
St8sia4	-2.51186	1.05e-24	2.27e-23
Ptpn7	-4.69155	1.3e-24	2.76e-23
Zc3h12d	-3.83716	2.23e-24	4.68e-23
Steap3	2.69303	2.9e-24	6.01e-23
Slamf7	-3.78618	3.27e-24	6.7e-23
Btg2	-2.83489	9.03e-24	1.82e-22
Igsf9	2.63228	9.24e-24	1.84e-22
Chst3	-3.62731	1.46e-23	2.88e-22
Idh1	2.01995	1.87e-23	3.65e-22
Hsd11b1	-4.35361	2.71e-23	5.21e-22
F5	-4.95168	4.92e-23	9.35e-22
Gja1	3.72863	5.94e-23	1.12e-21
Mical1	-2.13417	6.74e-23	1.25e-21
Serpinb8	2.77238	7.17e-23	1.32e-21
Atp6v1h	1.7748	7.47e-23	1.36e-21
Slc39a10	2.36006	7.61e-23	1.37e-21
Hsd17b7	1.83615	8.88e-23	1.58e-21
Hlx	-2.70213	1.38e-22	2.42e-21
Traf3ip3	-4.60875	1.71e-22	2.96e-21
Dcbld1	2.24818	2.21e-22	3.79e-21
Fcrla	-4.83961	2.91e-22	4.95e-21
Gpc1	1.92407	3.68e-22	6.18e-21
Rgs18	-4.57432	5.55e-22	9.23e-21
Cd84	-3.63464	7.96e-22	1.31e-20
Stat4	-4.60918	1.06e-21	1.73e-20
Epb4.1l2	-1.64646	1.18e-21	1.9e-20
Cfh	-2.03476	1.63e-21	2.61e-20
Fzd5	1.74597	1.76e-21	2.78e-20
Ivns1abp	1.48132	4.63e-21	7.17e-20
Cd48	-3.25933	4.59e-21	7.17e-20
Srgn	-3.76514	1.94e-20	2.98e-19
Adam23	2.45069	2.01e-20	3.06e-19
Sp110	-3.33009	6.42e-20	9.67e-19
Rnf126	0.903664	9.06e-20	1.35e-18
Fyn	-1.59238	1.09e-19	1.61e-18
Pcmtd1	1.31934	1.2e-19	1.76e-18
Sgk1	3.31585	1.29e-19	1.88e-18
4632428N05Rik	-2.54832	1.38e-19	1.99e-18
Pcp4l1	-2.58252	1.42e-19	2.02e-18
Trip12	0.934351	1.57e-19	2.22e-18
Ugt1a7c	-3.96045	2.13e-19	2.98e-18
A630001G21Rik	-3.36606	2.2e-19	3.06e-18
Cnn2	-1.95903	2.37e-19	3.26e-18
Darc	-2.87147	2.59e-19	3.54e-18
4930455F23Rik	1.9405	3.33e-19	4.5e-18
Speg	-1.91683	3.77e-19	5.06e-18
Col13a1	-2.47353	4.47e-19	5.95e-18
Ptgs2	-3.90042	5.63e-19	7.44e-18
Slc40a1	2.80822	7.84e-19	1.03e-17
Prelp	-2.47232	8.08e-19	1.05e-17
Lrp11	2.50969	8.55e-19	1.1e-17
Scml4	-4.44947	9.05e-19	1.16e-17
Kmo	-3.86732	1.4e-18	1.78e-17
Mpz	-3.02898	1.56e-18	1.97e-17
Plekhm3	1.12948	1.82e-18	2.27e-17
Cxcr4	-3.00729	3.91e-18	4.84e-17
Vpreb3	-4.80894	5.21e-18	6.4e-17
Plagl1	-2.99183	8.9e-18	1.08e-16
Fcgr4	-3.29161	9.15e-18	1.11e-16
Mreg	3.10384	1.33e-17	1.59e-16
Thap4	1.4139	1.49e-17	1.78e-16
Cxcr7	3.03331	2.66e-17	3.15e-16
Fam129a	-1.97302	3.43e-17	4.02e-16
Mif	2.03073	5.07e-17	5.91e-16
Stau2	1.4427	5.62e-17	6.45e-16
Lss	2.57907	5.59e-17	6.45e-16
Tor1aip1	-0.924422	7.88e-17	8.99e-16
Prrx1	-1.82507	9.83e-17	1.11e-15
Sele	-2.59717	1.14e-16	1.29e-15
Ccdc6	0.909305	1.95e-16	2.18e-15
Sdpr	-2.36405	2.16e-16	2.39e-15
Dtl	-3.57692	2.25e-16	2.48e-15
Prtn3	-6.67706	3.04e-16	3.33e-15
Slc18b1	2.35643	3.16e-16	3.44e-15
Tmem9	1.28779	3.67e-16	3.96e-15
Gpr35	-2.36437	4.06e-16	4.35e-15
D1Ertd622e	-1.85888	4.86e-16	5.17e-15
Dna2	-3.4194	5.16e-16	5.45e-15
Dner	-3.65887	6.08e-16	6.38e-15
Pyhin1	-3.43409	8.11e-16	8.47e-15
Tfap2b	-7.85176	8.6e-16	8.91e-15
Elane	-6.90398	8.65e-16	8.91e-15
Map7	1.79322	9.31e-16	9.53e-15
Cadm3	-2.92066	9.48e-16	9.64e-15
Fam20b	0.753135	1.08e-15	1.09e-14
Prss57	-5.03134	1.18e-15	1.18e-14
Ifi203	-2.28544	1.2e-15	1.2e-14
Pou3f3	-8.08027	1.34e-15	1.33e-14
Map3k5	-1.67774	1.6e-15	1.58e-14
Nck2	0.855476	1.67e-15	1.63e-14
Slamf6	-3.98843	2.07e-15	2.01e-14
Kcnk2	2.98524	2.07e-15	2.01e-14
Rnpep	1.18967	3.68e-15	3.54e-14
Ctse	-5.51156	3.75e-15	3.57e-14
Slc16a9	1.94405	3.76e-15	3.57e-14
Sec63	0.955854	4.01e-15	3.79e-14
Cd24a	-3.05238	4.14e-15	3.89e-14
Slco4c1	-5.1304	7.74e-15	7.19e-14
Esr1	-3.84715	7.71e-15	7.19e-14
Chchd10	3.01521	1.74e-14	1.6e-13
Mcm3	-3.16927	3.3e-14	3.03e-13
Dock10	-1.75569	3.55e-14	3.24e-13
Faim3	-4.34884	4.16e-14	3.78e-13
Inpp4a	-1.34309	4.24e-14	3.83e-13
Actr1b	1.07111	4.41e-14	3.95e-13
D630023F18Rik	6.76364	4.93e-14	4.4e-13
Stox1	2.99371	6.08e-14	5.4e-13
Rab3gap1	0.719848	6.15e-14	5.43e-13
Ndufs1	1.29458	6.48e-14	5.69e-13
AI607873	-2.47771	6.59e-14	5.75e-13
Palm	-1.29339	1.09e-13	9.49e-13
Lbr	-2.42157	1.42e-13	1.22e-12
Tnfrsf11a	-2.88092	1.45e-13	1.25e-12
Ubxn4	0.760686	1.84e-13	1.57e-12
Rasal2	1.895	2.85e-13	2.42e-12
Kif14	-3.36195	4.57e-13	3.86e-12
Pald1	-1.54049	5.46e-13	4.59e-12
Arl4c	0.679039	6.59e-13	5.51e-12
Eya4	-5.09146	6.98e-13	5.8e-12
Blzf1	0.804015	7.86e-13	6.5e-12
9330159F19Rik	-5.33421	8.59e-13	7.07e-12
Uhmk1	0.887821	8.9e-13	7.29e-12
Aspm	-2.9042	1.2e-12	9.75e-12
2023-03-01	-4.49581	1.24e-12	1.01e-11
Fh1	1.35594	1.49e-12	1.2e-11
Htr2b	3.57716	2.04e-12	1.64e-11
Cyp27a1	-1.71843	2.52e-12	2.02e-11
Pvrl4	3.18403	2.67e-12	2.12e-11
Stx11	-2.64649	2.92e-12	2.3e-11
9130017N09Rik	3.09288	2.9e-12	2.3e-11
Aim2	-2.47257	3.25e-12	2.54e-11
Slc30a10	-5.21384	3.69e-12	2.87e-11
Nit1	0.997434	3.83e-12	2.97e-11
Fbxo5	-2.65912	3.85e-12	2.97e-11
Ramp1	-2.61011	5.48e-12	4.21e-11
Ppp1r14c	4.63859	5.76e-12	4.4e-11
Pfkfb2	1.07609	6e-12	4.56e-11
Hbs1l	0.875328	6.19e-12	4.69e-11
Camsap2	1.11999	6.47e-12	4.88e-11
Tmem26	-2.62155	6.81e-12	5.11e-11
Lman2l	0.788909	6.89e-12	5.14e-11
Sh3bp4	1.64402	9.07e-12	6.74e-11
Cyb5r1	-1.43727	1.07e-11	7.94e-11
Cenpf	-2.73662	1.1e-11	8.12e-11
Mndal	-3.07438	1.11e-11	8.15e-11
Acsl3	1.6499	1.18e-11	8.58e-11
C1ql2	6.23684	1.22e-11	8.85e-11
Sulf1	1.62937	1.29e-11	9.33e-11
1700040L02Rik	3.37068	1.53e-11	1.1e-10
C2cd4c	-3.01936	1.91e-11	1.37e-10
Fam211b	2.14637	2.11e-11	1.51e-10
Lims1	-1.50198	2.7e-11	1.92e-10
5730559C18Rik	2.92713	2.82e-11	1.99e-10
Pla2g4a	-1.93834	3.36e-11	2.36e-10
Cacna1e	-3.62094	3.35e-11	2.36e-10
Pikfyve	0.907096	3.53e-11	2.46e-10
Glt25d2	-2.13614	3.92e-11	2.72e-10
Dcaf8	0.788079	4.19e-11	2.9e-10
Mlph	-3.39609	4.31e-11	2.95e-10
1700047M11Rik	-5.12502	4.29e-11	2.95e-10
Zap70	-3.0687	4.43e-11	3.02e-10
Pfkl	1.09551	4.45e-11	3.02e-10
Gli2	2.78296	5.54e-11	3.75e-10
Ggt1	4.12469	6.23e-11	4.2e-10
2900092D14Rik	-5.82788	7.07e-11	4.75e-10
Degs1	0.803932	8.72e-11	5.82e-10
Edar	2.17932	9.09e-11	6.05e-10
Nab1	1.27995	1.15e-10	7.61e-10
Pik3c2b	-1.20264	1.23e-10	8.14e-10
Exo1	-3.45531	1.26e-10	8.26e-10
Hmga2-ps1	-2.46388	1.32e-10	8.62e-10
Hcn2	2.11023	2.6e-10	1.69e-09
Igfbp5	-2.23303	2.97e-10	1.93e-09
Ndufa10	0.954776	3.66e-10	2.36e-09
Egr2	-2.36128	3.68e-10	2.36e-09
Ddt	1.51204	3.66e-10	2.36e-09
Uck2	0.806501	3.95e-10	2.52e-09
Trak2	-1.02305	4.41e-10	2.79e-09
Tnfaip3	-1.61108	4.39e-10	2.79e-09
Cd247	-2.23321	4.75e-10	3e-09
Tmcc2	-2.37422	4.84e-10	3.05e-09
Cox5b	1.57883	5.97e-10	3.74e-09
Nsl1	-3.19113	6.61e-10	4.13e-09
Myct1	-1.36305	6.79e-10	4.22e-09
Dnm3os	-3.03578	7.11e-10	4.4e-09
Ddx59	0.961967	7.52e-10	4.64e-09
Rsph4a	5.53875	8.1e-10	4.98e-09
Stk36	1.81293	8.4e-10	5.14e-09
Atg4b	0.808518	8.77e-10	5.35e-09
Ecel1	5.14988	9.06e-10	5.5e-09
Disp1	1.137	1.14e-09	6.89e-09
Plxna2	-1.43166	1.41e-09	8.48e-09
Usp40	0.891186	1.98e-09	1.19e-08
Rgs17	-4.01672	2.18e-09	1.31e-08
Tmem63a	-0.805083	2.42e-09	1.44e-08
Msc	-4.01292	2.52e-09	1.49e-08
Timm17a	1.03536	2.92e-09	1.72e-08
Pappa2	-2.48332	3.43e-09	2.02e-08
Col6a3	-1.69955	3.59e-09	2.11e-08
F830002L21Rik	-3.73583	4.02e-09	2.35e-08
Hjurp	-1.5853	4.21e-09	2.45e-08
Rufy4	-3.40143	4.47e-09	2.6e-08
Tpd52l1	3.64601	4.57e-09	2.65e-08
Prep	-0.990975	4.62e-09	2.67e-08
B230208H11Rik	-2.84759	4.71e-09	2.71e-08
2610017I09Rik	-4.96824	4.85e-09	2.77e-08
Sgol2	-2.58427	5.1e-09	2.91e-08
Sdhc	0.887096	5.7e-09	3.24e-08
Epha4	-1.64402	5.79e-09	3.28e-08
Twist2	-2.77476	6.43e-09	3.63e-08
Cr2	-4.21184	7.17e-09	4.03e-08
Lamc2	3.88944	7.48e-09	4.19e-08
Ahi1	1.14511	7.92e-09	4.42e-08
Tomm40l	0.814332	8.38e-09	4.66e-08
Ptprv	-2.66348	8.45e-09	4.67e-08
Dip2a	1.00474	8.44e-09	4.67e-08
Ifi204	-1.99414	8.72e-09	4.8e-08
Ddr2	-1.55528	8.83e-09	4.84e-08
Phlda3	2.36196	9.08e-09	4.96e-08
Irs1	-1.19671	9.31e-09	5.07e-08
Myeov2	1.42257	9.52e-09	5.17e-08
A530032D15Rik	-3.54258	1.1e-08	5.95e-08
Ndufs2	0.842727	1.29e-08	6.99e-08
Psmd1	0.745447	1.38e-08	7.41e-08
Nhsl1	1.31261	1.59e-08	8.5e-08
Lactb2	0.88934	1.63e-08	8.69e-08
Dse	1.02061	1.73e-08	9.19e-08
Lax1	-2.01486	1.8e-08	9.57e-08
Csrp1	1.14311	2.01e-08	1.06e-07
Lmbrd1	0.665703	2.17e-08	1.14e-07
Cdk15	1.84444	2.28e-08	1.2e-07
Aig1	1.06383	2.47e-08	1.29e-07
Cdk1	-2.62594	2.68e-08	1.4e-07
Dpt	-2.22597	2.75e-08	1.43e-07
Mthfd1l	-1.77678	2.91e-08	1.51e-07
Tmem37	-1.40806	3.17e-08	1.64e-07
Obsl1	-1.78886	3.53e-08	1.82e-07
Atic	-1.12135	3.66e-08	1.87e-07
Dusp27	-3.81991	3.64e-08	1.87e-07
Slamf1	-4.21827	5.17e-08	2.64e-07
Tns1	-1.31116	5.7e-08	2.9e-07
Gulp1	-1.07036	6.01e-08	3.05e-07
1110058L19Rik	1.07859	6.89e-08	3.48e-07
Prf1	-4.35944	6.92e-08	3.48e-07
Slamf8	-2.29307	6.95e-08	3.49e-07
Plekhg1	0.849416	7.69e-08	3.85e-07
Adamts14	-1.46829	7.79e-08	3.89e-07
Nek2	-2.48497	9.7e-08	4.83e-07
Cd164	0.672327	1.29e-07	6.41e-07
Cryga	4.60191	1.33e-07	6.59e-07
Icos	-3.87185	1.39e-07	6.84e-07
Adarb1	1.59034	1.44e-07	7.09e-07
Trove2	0.857686	1.5e-07	7.36e-07
Hint3	1.51567	1.62e-07	7.93e-07
Plekhb2	0.694699	1.76e-07	8.55e-07
Ccdc115	0.841637	1.79e-07	8.67e-07
Il1r2	2.54834	1.91e-07	9.23e-07
Bcl2	-1.44293	1.98e-07	9.53e-07
Gm5069	2.30211	2.05e-07	9.88e-07
C920009B18Rik	-3.09831	2.22e-07	1.06e-06
Fn1	-1.76155	2.47e-07	1.18e-06
Mybph	-4.03323	2.56e-07	1.22e-06
Ppox	-1.29671	2.59e-07	1.23e-06
Ube2d1	0.6177	2.66e-07	1.26e-06
Lamb3	2.87487	2.76e-07	1.3e-06
Aida	-0.754211	3.02e-07	1.42e-06
BC055324	-1.9132	3.04e-07	1.43e-06
Igfbp2	4.63054	3.26e-07	1.52e-06
Slc45a3	1.23431	3.84e-07	1.78e-06
Gm20300	0.947446	3.82e-07	1.78e-06
Rab36	-1.89646	3.93e-07	1.82e-06
Sned1	-1.29311	4.29e-07	1.98e-06
Nuf2	-2.67397	4.35e-07	2e-06
Pdcd1	-3.05719	4.8e-07	2.2e-06
Pex19	0.653757	4.92e-07	2.25e-06
Efhc1	-1.85555	5.8e-07	2.65e-06
Ipmk	-0.781716	6.15e-07	2.8e-06
Cdh19	-2.96265	6.47e-07	2.94e-06
Acmsd	-4.31014	6.59e-07	2.98e-06
Nrp2	-1.52158	7.15e-07	3.23e-06
Cox20	0.879528	7.58e-07	3.41e-06
Kif21b	-1.34062	7.7e-07	3.45e-06
Sox17	-1.30442	8.41e-07	3.76e-06
Ppp1r42	-3.92857	8.79e-07	3.92e-06
Myb	-2.0689	9.06e-07	4.03e-06
Pkib	-2.55054	9.94e-07	4.4e-06
4931408C20Rik	-3.16852	1e-06	4.41e-06
Lct	-2.37972	1.05e-06	4.61e-06
Enpp3	-2.35532	1.12e-06	4.9e-06
Cpa6	1.94053	1.17e-06	5.11e-06
Rnf152	2.27734	1.17e-06	5.11e-06
Slc19a2	1.5478	1.18e-06	5.12e-06
Tmbim1	1.20085	1.29e-06	5.62e-06
Tmem200a	2.75722	1.34e-06	5.8e-06
Ncoa7	-1.32066	1.36e-06	5.85e-06
Icosl	-1.25596	1.39e-06	5.99e-06
Per2	-1.64222	1.49e-06	6.39e-06
Kcnt2	-3.25271	1.59e-06	6.81e-06
Mtfr2	-2.66796	1.74e-06	7.41e-06
2023-09-10	0.822862	2.02e-06	8.6e-06
2010107G23Rik	1.6624	2.13e-06	9.06e-06
Traf3ip2	1.33392	2.28e-06	9.64e-06
Gpr37l1	-2.71222	2.32e-06	9.82e-06
Syde1	-1.13412	2.48e-06	1.05e-05
Ppp1r15b	-0.96327	2.78e-06	1.17e-05
Rgs13	-4.00569	2.92e-06	1.22e-05
Rabgap1l	0.860817	2.91e-06	1.22e-05
Armc2	-2.03403	3.03e-06	1.27e-05
Unc5b	1.60125	3.13e-06	1.3e-05
Irf6	2.64325	3.3e-06	1.37e-05
C130074G19Rik	-1.10879	3.35e-06	1.38e-05
Gm7694	-1.3909	3.38e-06	1.39e-05
Dusp28	1.11852	3.73e-06	1.53e-05
Lmod1	-2.2306	4.53e-06	1.85e-05
E130307A14Rik	-1.16815	5.11e-06	2.08e-05
Actr3	-1.21089	5.33e-06	2.17e-05
Tor1aip2	0.608421	5.57e-06	2.25e-05
Foxo3	-1.16718	5.56e-06	2.25e-05
E330020D12Rik	-3.95532	5.8e-06	2.33e-05
Il1r1	-1.20962	5.98e-06	2.39e-05
Creg1	-1.08582	5.98e-06	2.39e-05
Susd2	-2.3201	5.97e-06	2.39e-05
Ephx1	-1.165	6.3e-06	2.51e-05
E030030I06Rik	-2.97458	6.4e-06	2.54e-05
Glul	1.31127	6.62e-06	2.62e-05
Fam26f	-2.50468	7.17e-06	2.83e-05
C130026I21Rik	-4.083	7.27e-06	2.87e-05
Bend6	-1.89328	7.52e-06	2.96e-05
Cd28	-2.78404	7.58e-06	2.98e-05
Mrpl44	0.841657	8.78e-06	3.44e-05
Lpgat1	0.978939	8.82e-06	3.44e-05
Slc30a1	0.645962	8.92e-06	3.48e-05
1700066M21Rik	-0.830681	9.74e-06	3.78e-05
Atp1a2	-2.10658	1.01e-05	3.9e-05
Efhd1	-1.80392	1.04e-05	4.01e-05
Lypla1	0.731646	1.05e-05	4.07e-05
Dpp10	3.84869	1.06e-05	4.08e-05
Olfml2b	-1.78725	1.08e-05	4.13e-05
Nfasc	1.84975	1.1e-05	4.2e-05
Col5a2	-1.30123	1.18e-05	4.48e-05
9130024F11Rik	-1.2954	1.18e-05	4.48e-05
Kcnj10	-2.39687	1.18e-05	4.48e-05
Cryba2	6.18317	1.25e-05	4.73e-05
Tagln2	0.695053	1.28e-05	4.86e-05
Ppip5k2	-0.988014	1.33e-05	5.01e-05
Ctgf	-3.38752	1.38e-05	5.2e-05
2810459M11Rik	4.35744	1.42e-05	5.33e-05
Fam135a	0.951591	1.43e-05	5.34e-05
Xkr4	3.72872	1.51e-05	5.64e-05
Chst10	-1.74252	1.61e-05	5.99e-05
Fcamr	3.12836	1.62e-05	6.01e-05
Ube2t	-2.0332	1.81e-05	6.69e-05
Polrmt	0.608742	1.86e-05	6.85e-05
Bpnt1	0.916199	2.03e-05	7.44e-05
Cep170	-0.632015	2.04e-05	7.46e-05
Akap12	-1.05952	2.08e-05	7.59e-05
Aim1	1.00552	2.15e-05	7.82e-05
D10Jhu81e	0.709937	2.16e-05	7.82e-05
2610008E11Rik	1.05675	2.31e-05	8.34e-05
Pdss2	0.968984	2.37e-05	8.53e-05
Pkp1	2.77461	2.44e-05	8.77e-05
Sccpdh	0.587328	2.44e-05	8.77e-05
St18	-2.4146	2.49e-05	8.9e-05
Mcu	-0.749987	2.52e-05	9.02e-05
Aifm2	0.816468	3.32e-05	0.000118262
Trpm8	3.63698	3.33e-05	0.0001183
Col6a1	-1.61884	3.43e-05	0.000121632
BC094916	-3.16171	3.5e-05	0.000124059
Soat1	-0.827569	4.02e-05	0.00014184
Kansl1l	0.77424	4.13e-05	0.000145305
Lrrn2	-1.26823	4.19e-05	0.00014703
Coq10b	1.07912	4.28e-05	0.000150019
Dusp10	0.930212	4.58e-05	0.000160205
Lin9	-1.1221	5.76e-05	0.000200541
Tet1	-0.900834	6.08e-05	0.000211209
Col3a1	-2.41571	6.78e-05	0.000234549
Ppa1	1.10137	6.79e-05	0.000234549
B3gnt7	-1.72491	6.88e-05	0.000237369
Lace1	1.04157	7.09e-05	0.000243875
Serpinb5	3.45934	7.18e-05	0.000245923
Arid5a	-0.586764	7.2e-05	0.000246127
Upb1	-2.51314	7.65e-05	0.000261099
Slc35d3	-3.04604	8.99e-05	0.000306164
Lats1	0.650371	9.17e-05	0.000311748
Ust	-1.16471	9.23e-05	0.000312974
Cenpl	-1.54508	9.52e-05	0.000321538
Sash1	-1.50222	9.7e-05	0.000326883
Pard3b	1.12642	0.000104294	0.000349911
Specc1l	0.670445	0.000107617	0.00035955
Selp	-2.39947	0.000116884	0.000388076
Rgs5	-0.935847	0.000120508	0.000399277
Dst	1.37052	0.000126237	0.000414856
Ctla4	-2.60102	0.000126249	0.000414856
S100b	-1.37834	0.000126182	0.000414856
Fam26e	-1.01598	0.000127267	0.000417342
Ralgps2	-0.675559	0.000130378	0.000426666
Rftn2	-1.4867	0.000132963	0.000434236
Vnn3	-3.31134	0.000136395	0.000444536
Tfb2m	0.758899	0.000138414	0.000450199
Zbtb2	-0.714771	0.000138781	0.000450473
Arhgef4	0.751739	0.000139504	0.000451902
Arhgap18	-1.08197	0.000146112	0.000471396
Itln1	-3.3074	0.000150984	0.000486132
Kif1a	-1.22109	0.000163518	0.000525429
Gnaz	-2.54981	0.000170055	0.000544243
Perp	2.88881	0.000179559	0.000573513
Gm20257	-1.33239	0.000180086	0.000574046
Ralb	-0.794076	0.000190372	0.000605625
Gm16548	-3.3252	0.000197098	0.000625776
Mybl1	-1.70155	0.000217049	0.000686392
Tlr5	-1.43563	0.000216752	0.000686392
Glrx2	0.600307	0.000218955	0.000691048
Aldh8a1	3.28916	0.000219648	0.00069187
Tspyl4	-1.03266	0.000224707	0.000706412
Enah	0.826386	0.000227471	0.000713695
Sh2d1b1	-2.14056	0.000229291	0.000717396
Bicc1	-1.36574	0.000229549	0.000717396
Lonrf2	-1.75521	0.000236888	0.000738888
Mettl24	-1.60072	0.000249668	0.000775719
Il17a	-3.23602	0.000254836	0.000788708
Ndufb3	0.734484	0.000256418	0.00079207
Marcks	-0.776017	0.000260954	0.000804523
Nyap2	-3.04836	0.000268558	0.000826371
Adck3	-1.12584	0.000274427	0.00084119
Traf5	-1.0797	0.000282027	0.000862829
Ank3	1.28837	0.000286658	0.000875113
Derl3	1.32656	0.000287138	0.000875113
Samd3	-3.09528	0.000307378	0.000935016
Ppap2c	0.831229	0.000312895	0.000949986
Oprk1	-3.44151	0.000314765	0.000953851
Ptprn	-2.1618	0.000359344	0.00108688
Xcl1	-3.2575	0.000360882	0.00108947
Slc9a2	-3.03357	0.000363073	0.00109402
Efcab2	1.27295	0.000373118	0.00112005
Serpine2	-1.36136	0.000379678	0.00113761
Adgb	-2.88663	0.000388026	0.00116044
Satb2	-1.03138	0.000389856	0.00116175
Kcne4	-1.58106	0.000389917	0.00116175
Pam	0.86567	0.000398841	0.00118613
H2afy2	-0.755728	0.000412063	0.00122317
Phyhipl	2.44307	0.000416129	0.00123295
Kcnh1	2.94351	0.000429394	0.00126989
Pde7b	-1.14713	0.000431197	0.00127287
Inha	-1.14604	0.000466575	0.00137223
Rev1	-0.644405	0.000514929	0.00151166
Fasl	-2.76564	0.000540667	0.0015843
Chpf	-0.833595	0.000568915	0.00166098
Eif4ebp2	-0.585869	0.000585203	0.00170542
Nuak2	0.848078	0.000601992	0.00174797
Plekha6	1.71785	0.000628258	0.00182092
Gm16701	-3.28212	0.000645517	0.00186755
Klf7	-1.007	0.00065914	0.00190008
Pcbd1	0.987775	0.000663822	0.00191013
BC005764	-1.23429	0.000690806	0.0019842
Col6a2	-1.461	0.000738415	0.00211714
Astn1	1.43244	0.000746175	0.00213174
Camk1g	2.09395	0.000745596	0.00213174
Ormdl1	0.919914	0.00075232	0.00214546
Casp8	-0.591928	0.000764139	0.00217528
Lefty1	-3.94377	0.000765548	0.00217541
Pcbp3	0.790288	0.000770871	0.00218664
Fuca2	0.626234	0.00079781	0.00225905
Aox3l1	2.58837	0.000827492	0.0023307
Klhdc9	2.02727	0.000827097	0.0023307
Qrsl1	0.812382	0.000824823	0.0023307
AI317395	-2.69952	0.000831645	0.00233827
Gpr126	1.09127	0.000833202	0.00233853
Nckap5	1.56819	0.000840413	0.00235463
R3hdm4	-0.692493	0.0009677	0.00269706
Xrcc5	0.733662	0.000969547	0.0026975
Susd4	1.66606	0.000981643	0.00272411
Hddc2	0.886758	0.000982523	0.00272411
Sbspon	1.82839	0.00104796	0.0029005
Fam178b	1.31097	0.00114572	0.00316013
Bves	-2.26033	0.00119149	0.00327506
Vamp4	-0.691058	0.00120279	0.00330044
Gpr25	1.43446	0.00121086	0.00331513
Inhbb	2.65102	0.00121499	0.00331681
Tmem163	-1.79226	0.00122317	0.00333345
Gm11602	1.02297	0.00126403	0.00343892
Mcm9	0.725913	0.00127346	0.00345869
Cd34	-0.896073	0.00129572	0.00351319
Fmn2	1.45346	0.00132495	0.00358635
Lgr6	2.73134	0.00133186	0.00359896
Kcnb2	2.61377	0.0014222	0.00382367
Tram2	-1.19003	0.00152103	0.00407565
Nos1ap	-1.37799	0.00156047	0.00417432
Gtf3c6	0.750123	0.0015658	0.00418157
Des	-2.60483	0.00158489	0.00421782
Sema4c	0.593851	0.00168996	0.00447573
Vnn1	-1.64365	0.00172212	0.00455335
Cntn2	2.69763	0.00176308	0.00464628
Tspan15	0.971944	0.00188661	0.00495547
Ccl20	-2.68085	0.00190096	0.00498494
BC055402	-2.11209	0.00197863	0.00517164
Lama4	-1.00086	0.00202206	0.00526791
Wasf1	0.866619	0.00202059	0.00526791
Marco	-3.5468	0.00218289	0.00567764
Dstyk	0.633382	0.00220275	0.00572
Zfp365	1.35993	0.00221857	0.00575171
Fcer1a	-2.76397	0.00249853	0.00645657
Lamc1	0.885636	0.00256147	0.00659639
Rxrg	-2.06627	0.00256503	0.00659639
Tmem194b	0.624991	0.00259883	0.00667256
Col10a1	3.0361	0.00272503	0.00698536
Mfsd4	-1.56036	0.00273894	0.00700974
Pofut2	-0.857088	0.0028516	0.00726317
Ing5	-0.614727	0.00294599	0.00747973
Il1rl1	-0.894412	0.00300065	0.00759436
Optc	-2.33324	0.00307681	0.0077625
Casq1	-1.7564	0.00310326	0.00780457
Utp14b	0.724363	0.00315247	0.00789347
Rgs8	-2.23694	0.00315343	0.00789347
Sobp	-1.24385	0.0032841	0.00819487
Mettl21e	-2.72696	0.00350489	0.00869148
Il10	-2.50095	0.00357913	0.00886181
Mapkapk2	-0.719164	0.00365715	0.00904096
Trdn	-2.2217	0.00372563	0.00916768
9030612E09Rik	-1.60667	0.0039592	0.00969761
Tmem169	-1.45001	0.00401743	0.00982517
Ptprk	0.778236	0.0040647	0.00989532
Gm4850	2.2874	0.0041798	0.0101446
1500015O10Rik	-1.80778	0.00417656	0.0101446
Rtn4ip1	0.660842	0.0041967	0.0101702
Cep85l	0.713804	0.00426573	0.0103218
Msl3l2	-0.851029	0.00442201	0.0106676
Adora1	-2.12823	0.00444375	0.0107039
Myl1	-2.70356	0.00456869	0.0109883
Cxcr1	-2.71028	0.00481586	0.0115306
Rgsl1	-2.04593	0.00506219	0.0120662
Fbxo36	0.800712	0.00522387	0.012433
1700027J07Rik	-2.59067	0.00530019	0.0125958
Cops5	0.590781	0.00533324	0.0126555
Zranb3	-0.690514	0.00570349	0.013494
Ccdc170	-1.48396	0.0057817	0.0136549
Angptl1	-2.25666	0.00583005	0.0137324
Fam5c	2.31306	0.00586651	0.013798
Dnajb2	-0.596155	0.00605615	0.014223
Bard1	-1.10427	0.00610594	0.0143189
Paqr8	-0.890721	0.00629668	0.0147015
Tube1	-1.10188	0.00646632	0.0150535
Arid3a	-0.696577	0.00666193	0.0154719
Dusp23	0.728124	0.00672063	0.0155774
Rspo3	-1.42078	0.00701405	0.016234
4930594C11Rik	-2.2499	0.00704942	0.0162922
Bmpr2	0.754868	0.00726387	0.0167636
Txlnb	-1.37381	0.00740735	0.0170454
Gstt3	0.968131	0.00741995	0.0170499
Prim2	-0.953258	0.0075307	0.0172795
Slc19a1	-0.60316	0.00794836	0.0182117
Aff3	-1.0276	0.00816696	0.0186857
Vgll2	-2.22126	0.0081982	0.0187304
Prdx6	-0.651637	0.00824171	0.0188029
Klhl30	1.12747	0.00832615	0.0189684
Fam184a	1.06339	0.00835591	0.0190027
Slc9a4	1.68962	0.00869812	0.0196199
Ifi205	-1.30348	0.00875841	0.019728
4930558J18Rik	-2.23294	0.00884316	0.0198629
Arpc5	-0.585126	0.00883397	0.0198629
Lad1	1.4303	0.00888219	0.0199226
Mir205	2.08036	0.00940073	0.0210266
Kcnq5	-2.73318	0.00943729	0.0210788
Nphs2	2.30111	0.00949015	0.0211673
Fbxo30	-0.596696	0.00952345	0.021205
Myog	-2.02513	0.00997824	0.0221016
Gm10516	0.744087	0.0100053	0.0221308
Apol7d	-1.96949	0.0106143	0.0233165
Gm2061	-1.96949	0.0106143	0.0233165
Pm20d1	2.5191	0.0106578	0.0233798
Rtkn2	-1.36932	0.010986	0.0240668
Sag	1.33469	0.011256	0.0245571
Fmo1	-1.07727	0.0112527	0.0245571
Il22ra2	-2.04468	0.0115527	0.0251358
Spatc1l	1.99254	0.0124007	0.0269058
Rfx8	1.56133	0.0125687	0.0271614
Cfhr2	-2.07499	0.012561	0.0271614
Gpr55	-1.92027	0.0127039	0.0274163
Cenpw	-1.19733	0.0129344	0.0278761
Tnn	1.07997	0.0132804	0.0285449
Syt14	1.79788	0.0134344	0.028837
Olfr433	-1.90485	0.0134781	0.028892
Il17f	-1.98402	0.0137712	0.0294412
Stradb	-0.590569	0.0140381	0.0299717
Dyrk3	-1.02464	0.0141328	0.0300933
Fcrl6	-1.63781	0.0141232	0.0300933
Tsga10	-0.71853	0.0146149	0.0310786
Hhat	-0.933319	0.0151064	0.032081
1810006J02Rik	-1.39885	0.0163691	0.0346245
Zbtb18	0.592297	0.0164184	0.0346622
Gm17455	-2.17938	0.0166532	0.0350398
Hey2	1.05824	0.0173948	0.036313
C4bp-ps1	1.54369	0.0175956	0.0366842
Gpr39	-1.9697	0.0185779	0.0385812
Trpa1	-1.30183	0.0192546	0.0398311
Slc19a3	1.37142	0.0196491	0.0405946
B3gat2	1.19686	0.0198505	0.0409576
Ddo	-1.8357	0.0206846	0.0426237
Slc23a3	0.72764	0.0212506	0.0437334
Ybey	0.753167	0.0223055	0.0457866
Pydc3	-1.86648	0.0225954	0.0463219
H60c	1.71289	0.022733	0.0465444
Lama2	-0.888405	0.0232724	0.0475268
